# Supplementary material for: Physicochemical Characterization, Rheological Properties, and Antimicrobial Activity of Sodium Alginate-Pink Pepper Essential Oil (PPEO) Nanoemulsions
Source: Foods. 2024 Sep 27;13(19):3090. doi: 10.3390/foods13193090 (PMC11476015; doi:10.3390/foods13193090)
Supplement: Supplementary file 1 [file foods-13-03090-s001.zip]

Archive with 1 entries (1 files):
- foods-3163732-supplementary.pdf
